# Supplementary material for: Assessment of the Genetic Diversity of Different Job's Tears (Coix lacryma-jobi L.) Accessions and the Active Composition and Anticancer Effect of Its Seed Oil
Source: PLoS One. 2016 Apr 12;11(4):e0153269. doi: 10.1371/journal.pone.0153269 (PMC4829220; doi:10.1371/journal.pone.0153269)
Supplement: S1 Table — (XLSX) [file pone.0153269.s001.xlsx]

## Sheet: Sheet1
S1 Table. Seed morphological characteristics of Job’s tears accessions.
Accession	Seed color	Seed hardness	Surface stripe of seed	Color of seed kernel	Seed weight (g)	Seed thickness (cm)	Seed length (cm)	Seed width (cm)	Length-width ratio of seed	Weight of seed kernel (g)	Weight of the hull and the testa (g)	Thickness of seed kernel (cm)	Length of seed kernel (cm)	Width of seed kernel (cm)	Length-width ratio of seed kernel
SCCD	brown (0)	high (2)	absent (0)	red-brown (0)	0.178±0.035 b	0.594±0.024 b	0.909±0.100 b	0.679±0.024 b	1.340±0.139 c-e	0.057±0.009 ef	0.121±0.028 b	0.336±0.018 e	0.456±0.042 d	0.504±0.031 cd	0.907±0.087 de
ZJLD	brown (0)	high (2)	absent (0)	red-brown (0)	0.283±0.039 a	0.687±0.036 a	1.023±0.058 a	0.809±0.034 a	1.265±0.080 ef	0.091±0.017 a	0.192±0.027 a	0.401±0.035 a	0.524±0.030 a-c	0.596±0.035 a	0.880±0.052 e
LNYX	brown (0)	moderate (1)	present (1)	red-brown (0)	0.088±0.017 ef	0.495±0.030 d	0.865±0.057 b-d	0.569±0.037 d	1.523±0.129 a	0.056±0.011 ef	0.032±0.008 cd	0.351±0.032 de	0.500±0.045 c	0.457±0.034 e	1.097±0.096 b
SDHZ	brown (0)	moderate (1)	present (1)	red-brown (0)	0.092±0.015 d-f	0.479±0.032 de	0.830±0.059 c-e	0.560±0.038 d	1.490±0.154 ab	0.061±0.009 de	0.031±0.006 cd	0.363±0.026 cd	0.524±0.044 a-c	0.456±0.035 e	1.151±0.104 a
AHBZ	brown (0)	moderate (1)	present (1)	red-brown (0)	0.078±0.022 f	0.453±0.040 e	0.788±0.055 e	0.518±0.052 e	1.533±0.156 a	0.050±0.012 f	0.028±0.012 de	0.332±0.031 e	0.495±0.052 c	0.429±0.038 f	1.157±0.099 a
ZJJY	yellow-white (1)	low (0)	present (1)	yellow (1)	0.102±0.026 de	0.537±0.045 c	0.905±0.094 b	0.628±0.052 c	1.446±0.154 ab	0.078±0.020 bc	0.024±0.007 de	0.395±0.031 ab	0.524±0.045 a-c	0.510±0.045 b-d	1.029±0.072 c
FJPC	yellow-white (1)	low (0)	present (1)	yellow (1)	0.109±0.015 cd	0.533±0.030 c	0.898±0.031 b	0.631±0.043 c	1.427±0.090 bc	0.085±0.010 ab	0.024±0.007 de	0.405±0.021 a	0.534±0.026 ab	0.519±0.033 bc	1.030±0.047 c
ZJTS	yellow-white (1)	low (0)	present (1)	yellow (1)	0.108±0.024 cd	0.557±0.037 c	0.876±0.070 bc	0.655±0.039 bc	1.338±0.078 de	0.075±0.019 bc	0.033±0.007 cd	0.399±0.040 ab	0.503±0.046 c	0.526±0.041 bc	0.956±0.025 d
GZXR	yellow-white (1)	low (0)	present (1)	yellow (1)	0.086±0.015 ef	0.497±0.036 d	0.867±0.061 b-d	0.578±0.048 d	1.509±0.141 ab	0.068±0.012 cd	0.018±0.004 e	0.379±0.028 bc	0.511±0.033 bc	0.487±0.038 d	1.052±0.067 bc
YNSZ	brown (0)	moderate (1)	present (1)	yellow (1)	0.122±0.027 c	0.556±0.041 c	0.821±0.083 de	0.660±0.049 bc	1.246±0.102 f	0.081±0.016 ab	0.041±0.013 c	0.411±0.027 a	0.504±0.042 bc	0.537±0.037 b	0.941±0.063 d
GXXL	yellow-white (1)	low (0)	present (1)	yellow (1)	0.108±0.027 cd	0.539±0.046 c	0.892±0.057 b	0.628±0.056 c	1.424±0.081 b-d	0.083±0.018 ab	0.026±0.010 de	0.416±0.038 a	0.544±0.038 a	0.527±0.046 bc	1.036±0.048 c
Different lowercases indicated significant difference at level of 0.05 by Least-Significant Difference Test (LSD).
